# Supplementary material for: Predictors of Early Response, Flares, and Long-Term Adverse Renal Outcomes in Proliferative Lupus Nephritis: A 100-Month Median Follow-Up of an Inception Cohort
Source: J Clin Med. 2022 Aug 26;11(17):5017. doi: 10.3390/jcm11175017 (PMC9457419; doi:10.3390/jcm11175017)
Supplement: Supplementary file 1 [file jcm-11-05017-s001.zip]

Archive with 1 entries (1 files):
- jcm-1862074-supplementary.pdf
